# Supplementary material for: Transcriptional Regulator PerA Influences Biofilm-Associated, Platelet Binding, and Metabolic Gene Expression in Enterococcus faecalis
Source: PLoS One. 2012 Apr 4;7(4):e34398. doi: 10.1371/journal.pone.0034398 (PMC3319582; doi:10.1371/journal.pone.0034398)
Supplement: Table S1 — The gene, locus tag, and annotated gene product for the E. faecalis E99 PerA regulon. (XLSX) [file pone.0034398.s001.xlsx]

## Sheet: Sheet1
Supplemental Table 1
The gene, locus tag, and annotated gene product for the E. faecalis E99 PerA regulon. The values shown are log2 transformed
gene expression ratios (ΔperA/WT) from cultures grown to mid-exponential (OD = 0.05), late-exponential (OD = 0.5),
and stationary phase (OD = 1.0).
			Gene expression ratio ΔperA/WT (log2 scale)
﻿GENE	LOCUS_TAG	GENE_PRODUCT	OD = 0.05	OD = 0.5	OD = 1.0
purA	EF0014	adenylosuccinate synthetase	-0.039	-0.049	1.099
EF0083	EF0083	hypothetical protein	0.386	-0.789	1.353
EF0095	EF0095	lipoprotein, putative	-0.468	-0.445	-1.088
EF0103	EF0103	transcriptional regulator, ArgR family	1.23	1.773	1.774
arcA	EF0104	arginine deiminase	2.347	3.572	1.411
argF-1	EF0105	ornithine carbamoyltransferase	4.518	3.853	1.409
arcC-1	EF0106	carbamate kinase	2.947	3.385	1.477
EF0107	EF0107	transcriptional regulator, Crp/Fnr family	2.575	3.438	1.592
EF0108	EF0108	C4-dicarboxylate transporter, putative	2.235	3.125	2.141
adD	EF0171	adenosine deaminase	1.223	1.328	0.289
EF0188	EF0188	iron compound ABC transporter, substrate-binding protein	0.159	-0.509	1.216
rplQ	EF0234	ribosomal protein L17	-0.308	-0.09	1.185
EF0288	EF0288	hypothetical protein	0.138	0.469	1.772
EF0301	EF0301	transcriptional regulator, GntR family	-0.207	-0.363	-1.052
EF0363	EF0363	ISEf1, transposase	1.502	0.981	1.25
EF0394	EF0394	secreted antigen, putative	0.369	0.256	1.107
EF0399	EF0399	hypothetical protein	0.275	0.305	1.383
EF0429	EF0429	TRAP dicarboxylate transporter, DctP subunit	0.541	-1.146	-0.57
EF0430	EF0430	TRAP dicarboxylate transporter, DctQ subunit	0.232	-1.177	-0.06
EF0440	EF0440	di-/tripeptide transporter	-0.315	0.173	1.599
EF0477	EF0477	hypothetical protein	0.323	-0.763	1.443
EF0488	EF0488	hypothetical protein	0.625	-1.459	-0.314
EF0530	EF0530	transcriptional regulator, AraC family	-0.558	-1.308	-1.776
EF0531	EF0531	hypothetical protein	0.016	-1.888	-2.311
EF0532	EF0532	hypothetical protein	-0.238	-1.663	-2.256
EF0533	EF0533	hypothetical protein	-0.095	-1.363	-1.457
EF0579	EF0579	transcriptional regulator, putative	1.075	0.527	1.055
EF0631	EF0631	cardiolipin synthetase, putative	0.09	0.356	1.051
EF0634	EF0634	decarboxylase, putative	-1.216	0.319	-0.562
EF0635	EF0635	amino acid permease family protein	-1.291	0.547	-0.313
nhaC-2	EF0636	Na+/H+ antiporter	-1.274	0.818	-0.838
EF0647	EF0647	hypothetical protein	0.121	0.317	1.1
EF0730	EF0730	hypothetical protein	1.039	0.24	0.279
EF0765	EF0765	hypothetical protein	0.335	-1.713	-0.158
EF0796	EF0796	type 2 phosphatidic acid phosphatase family protein	-0.596	-0.427	1.407
udk	EF0825	uridine kinase	-0.122	-0.242	1.037
EF0877	EF0877	oxidoreductase, aldo/keto reductase 2 family	0.484	0.108	-1.057
EF0917	EF0917	hypothetical protein	1.065	0.076	-0.141
EF0922	EF0922	hypothetical protein	-0.394	-0.127	1.284
EF0940	EF0940	hypothetical protein	-1.318	-0.994	0.275
EF0961	EF0961	pyrroline-5-carboxylate reductase, putative	1.193	0.215	0.023
EF0972	EF0972	DNA repair exonuclease family protein	-1.885	-0.384	0.253
EF0987	EF0987	lipoprotein, putative	0.764	0.458	1.393
EF1006	EF1006	hypothetical protein	0.112	0.22	-1.008
EF1067	EF1067	hypothetical protein	1.837	1.508	0.095
galK	EF1069	galactokinase	0.372	-0.197	-1.124
EF1081	EF1081	hypothetical protein	-0.564	-1.046	-0.753
EF1091	EF1091	von Willebrand factor type A domain protein	3.106	3.491	2.821
EF1092	EF1092	cell wall surface anchor family protein	2.954	3.151	2.406
EF1093	EF1093	cell wall surface anchor family protein	2.299	2.788	2.266
EF1094	EF1094	sortase family protein	2.012	1.676	1.162
EF1096	EF1096	hypothetical protein	1.341	1.127	0.841
EF1104	EF1104	hypothetical protein	0.712	-0.214	1.467
EF1134	EF1134	peptidase, M20/M25/M40 family	0.964	1.101	0.183
EF1218	EF1218	spermidine/putrescine ABC transporter, permease protein	1.573	0.977	0.719
EF1223	EF1223	chlorohydrolase family protein	0.557	1.058	0.193
EF1263	EF1263	hypothetical protein	-1.076	-0.377	0.52
EF1296	EF1296	acetyltransferase, GNAT family	-0.284	-0.142	1.123
EF1300	EF1300	cell division protein, FtsW/RodA/SpovE family	0.042	0.587	1.134
EF1301	EF1301	cell division protein, FtsW/RodA/SpovE family	0.11	0.454	1.263
EF1313	EF1313	hypothetical protein	-0.44	0.147	1.057
EF1315	EF1315	hypothetical protein	1.231	0.054	1.046
EF1340	EF1340	pheromone cAM373 precursor lipoprotein	-0.348	0.276	1.335
EF1345	EF1345	sugar ABC transporter, sugar-binding protein	0.305	1.124	0.611
EF1365	EF1365	hypothetical protein	0.346	0.469	1.657
EF1517	EF1517	hypothetical protein	0.122	-1.229	-0.495
aroE	EF1561	shikimate 5-dehydrogenase	0.857	-0.006	1.147
EF1568	EF1568	prephenate dehydratase	1.024	-0.259	0.586
EF1587	EF1587	MutT/nudix family protein	0.177	0.252	1.057
EF1605	EF1605	hypothetical protein	1.015	0.667	0.263
EF1610	EF1610	hypothetical protein	0.097	1.007	0.566
EF1643	EF1643	conserved hypothetical protein TIGR00023	-0.13	0.006	1.531
EF1665	EF1665	hypothetical protein	-0.105	0.035	1.126
hlyIII	EF1685	hemolysin III	0.191	0.477	1.101
rpsP	EF1694	ribosomal protein S16	-0.131	-0.024	1.076
pyraA	EF1717	carbamoyl-phosphate synthase small subunit	0.141	-1.117	0.469
EF1720	EF1720	uracil permease	-0.192	-1.015	1.252
pyrR	EF1721	pyrimidine regulatory protein PyrR	-0.262	-0.904	1.139
EF1732	EF1732	ABC transporter, ATP-binding/permease protein, MDR family	-0.577	-0.183	-1.436
EF1733	EF1733	ABC transporter, ATP-binding/permease protein, MDR family	-0.565	-0.234	-1.182
EF1770	EF1770	hypothetical protein	0.415	-0.043	-1.237
EF1774	EF1774	hypothetical protein	-0.111	0.071	1.069
purC	EF1785	phosphoribosylaminoimidazole-succinocarboxamide synthase	1.063	-0.032	-0.791
EF1914	EF1914	hypothetical protein	1.009	0.193	-0.129
EF1935	EF1935	hypothetical protein	-0.168	1.183	-0.291
EF1943	EF1943	drug resistance transporter, Bcr/CflA family protein	0.631	0.442	1.142
EF1988	EF1988	hypothetical protein	0.392	0.377	1.374
EF1990	EF1990	hypothetical protein	1.482	-0.731	-0.07
EF1995	EF1995	hypothetical protein	-0.341	-0.553	-1.041
EF2001	EF2001	minor structural protein	-0.269	-0.657	-1.127
EF2003	EF2003	tape measure protein, putative	-0.569	-0.462	-1.035
EF2004	EF2004	hypothetical protein	-0.461	-0.588	-1.122
EF2005	EF2005	major tail protein, putative	-0.499	-0.801	-1.004
EF2006	EF2006	hypothetical protein	-0.406	-0.898	-1.211
EF2007	EF2007	hypothetical protein	-0.45	-0.56	-1.007
EF2008	EF2008	ribosomal protein L23, putative	-0.193	-0.901	-1.08
EF2012	EF2012	hypothetical protein	-0.278	-0.519	-1.024
EF2013	EF2013	hypothetical protein	-0.35	-1.302	-0.558
EF2021	EF2021	hypothetical protein	-0.405	-1.206	-0.666
EF2024	EF2024	transcriptional regulator, ArpU family	-0.284	-1.027	-0.96
EF2037	EF2037	antirepressor, putative	-0.499	-1.386	-1.293
EF2041	EF2041	hypothetical protein	0.273	-0.099	1.026
EF2047	EF2047	amino acid permease family protein	0.273	-0.068	0.628
EF2152	EF2152	cobalt transport family protein	-0.189	0.381	1.35
EF2154	EF2154	hypothetical protein	0.405	0.176	1.144
EF2314	EF2314	bacteriocin, putative	-0.408	1.046	-0.092
clpB	EF2355	ATP-dependent Clp protease, ATP-binding subunit ClpB	-0.345	-0.352	-1.205
EF2368	EF2368	hypothetical protein	0.043	-0.204	-1.037
EF2370	EF2370	oxidoreductase, Gfo/Idh/MocA family	0.361	0.374	-1.05
frr	EF2395	ribosome recycling factor	-0.256	-0.263	1.045
EF2448	EF2448	comE operon protein 2, putative	1.145	0.792	0.154
EF2499	EF2499	hypothetical protein	0.195	0.514	1.22
EF2587	EF2587	inosine-uridine preferring nucleoside hydrolase	-0.213	-0.227	1.047
EF2588	EF2588	hypothetical protein	-0.137	0.11	1.334
cadA	EF2623	cadmium-translocating P-type ATPase	0.346	0.281	-1.534
EF2659	EF2659	hypothetical protein	-0.68	-0.045	1.09
EF2703	EF2703	transcriptional regulator	0.129	-0.067	1.34
EF2713	EF2713	cell wall surface anchor family protein	0.294	-0.471	-1.239
EF2725	EF2725	pheromone binding protein	1.485	0.087	-0.508
secE	EF2730	preprotein translocase, SecE subunit	0.298	0.157	1.011
dinP	EF2756	DNA-damage-inducible protein P	-0.471	-0.686	-1.304
EF2793	EF2793	hypothetical protein	0.628	0.176	1.194
EF2899	EF2899	oxidoreductase, pyridine nucleotide-disulfide family	-1.006	-0.292	0.257
EF2900	EF2900	hypothetical protein	0.214	-1.395	0.408
greA	EF2914	transcription elongation factor GreA	-0.147	0.133	1.392
EF2924	EF2924	metallo-beta-lactamase superfamily protein	-0.464	0.006	1.179
EF2960	EF2960	ribose transporter protein RbsD	0.455	0.096	-1.107
rbsK	EF2961	ribokinase	0.559	-0.348	-1.076
EF3060	EF3060	secreted lipase, putative	0.365	0.675	1.089
mreD	EF3061	rod shape-determining protein MreD	-0.496	-0.363	1.353
EF3067	EF3067	hydrolase, haloacid dehalogenase-like family	-0.315	-0.043	1.139
EF3069	EF3069	formate/nitrite transporter family protein	-0.142	0.18	1.594
rpsD	EF3070	30S ribosomal protein S4	-0.035	-0.405	1.168
EF3085	EF3085	iron compound ABC transporter, permease protein	0.082	-0.546	1.083
EF3106	EF3106	peptide ABC transporter, peptide-binding protein	1.121	0.152	0.371
EF3107	EF3107	peptide ABC transporter, permease protein	1.431	-0.258	0.229
EF3108	EF3108	peptide ABC transporter, permease protein	1.072	0.416	0.634
EF3109	EF3109	peptide ABC transporter, ATP-binding protein	1.066	-0.338	0.524
EF3110	EF3110	peptide ABC transporter, ATP-binding protein	1.216	-0.109	-0.006
rpmB	EF3116	50S ribosomal protein L28	-0.933	0.056	2.159
EF3133	EF3133	hypothetical protein	0.181	0.024	1.013
EF3157	EF3157	glycosyl hydrolase, family 65	1.692	0.397	0.33
EF3174	EF3174	hypothetical protein	0.623	0.167	-1.397
EF3175	EF3175	rrf2 family protein	0.092	0.076	-1.598
EF3192	EF3192	isochorismatase family protein	0.599	0.615	1.076
EF3244	EF3244	hypothetical protein	-1.606	0.273	0.998
EF3245	EF3245	cell-envelope associated acid phosphatase	-1.32	-0.282	0.471
EF3254	EF3254	1,4-dihydroxy-2-naphthoate octaprenyltransferase,	-1.036	-0.387	0.766
guaB	EF3293	inositol-5-monophosphate dehydrogenase	0.742	0.667	1.128
EF3323	EF3323	hypothetical protein	1.086	0.22	0.085
rpmH	EF3333	50S ribosomal protein L34	-0.022	-0.216	1.798
